# Supplementary material for: Increased Risk of Fracture after Traumatic Amputation: A Nationwide Retrospective Cohort Study
Source: Healthcare (Basel). 2024 Jul 8;12(13):1362. doi: 10.3390/healthcare12131362 (PMC11241812; doi:10.3390/healthcare12131362)
Supplement: Supplementary file 1 [file healthcare-12-01362-s001.zip]

Archive with 1 entries (1 files):
- healthcare-3010084-supplementary.pdf
